# Supplementary material for: Electrically Charged Lipid Nanoparticles as Intracanal Antimicrobial Delivery Systems: A Narrative Review of Preclinical Evidence for Biofilm Control
Source: Dent J (Basel). 2026 Mar 16;14(3):171. doi: 10.3390/dj14030171 (PMC13024947; doi:10.3390/dj14030171)
Supplement: Supplementary file 1 [file dentistry-14-00171-s001.zip]

Archive with 3 entries (3 files):
- Table S1 PRISMA_2020_checklist.pdf
- File S1 Search strategies long version with each database.pdf
- File S2 Full text articles excluded after eligibility assessment n=12.pdf
